# Supplementary material for: A New Variant in the NALCN Channel Is Responsible for Cerebellar Ataxia and Cognitive Impairment
Source: Genes (Basel). 2025 Oct 11;16(10):1181. doi: 10.3390/genes16101181 (PMC12562970; doi:10.3390/genes16101181)
Supplement: Supplementary file 1 [file genes-16-01181-s001.zip]

Archive with 1 entries (1 files):
- genes-3855989-supplementary.pdf
